# Supplementary material for: A systematic review of non-coding RNA genes with differential expression profiles associated with autism spectrum disorders
Source: PLoS One. 2023 Jun 15;18(6):e0287131. doi: 10.1371/journal.pone.0287131 (PMC10270643; doi:10.1371/journal.pone.0287131)
Supplement: S2 Table — (XLSX) [file pone.0287131.s003.xlsx]

## Sheet: ASD ncRNA gene expression data
ncRNA gene	Accession ID / HGNC ID	Author and year of publication	Tissue type	Increased expression in ASD					Neither	Decreased expression in ASD
					P value				P value
miR-128	MIMAT0000424 (128-3p) or MIMAT0031095 (128-2-5p) or MIMAT0026477 (128-1-5p)	Abdelrahman et al, 2021	Blood: whole		<0.001
miR-7	MIMAT0000252 (7-5p)	Abdelrahman et al, 2021	Blood: whole						0.09
					P value						P value
None following multiple hypothesis testing	-	Abu-Elneel et al., 2008	Post-mortem cerebellar cortex tissue		0.017
				ASD v Non ASD Mann Whitney P value
miR-155-p5	MIMAT0000646	Almehmadi et al., 2020	Post-mortem Amygdala	<0.0001
miR-155-p5	MIMAT0000646	Almehmadi et al., 2020	Post-mortem Dorsolateral Prefrontal Cortex Regions						Not significant
				Fold Change	P value versus control					Fold Change	P value versus control
miR-4753-5p	MIMAT0019890	Ander et al., 2015	Post-mortem Superior Temporal sulcus	1.28	0.00231
miR-1	-	Ander et al., 2015	Post-mortem Superior Temporal sulcus							-1.22	0.00401
ACA39	(SNORA71E) HGNC: 32632	Ander et al., 2015	Post-mortem Superior Temporal sulcus	1.23	0.00233
SNORA11C	HGNC: 33621	Ander et al., 2015	Post-mortem Superior Temporal sulcus	1.21	0.00462
SNORA27	HGNC: 32617	Ander et al., 2015	Post-mortem Superior Temporal sulcus	1.24	0.000551
U13 (Chr1)	-	Ander et al., 2015	Post-mortem Superior Temporal sulcus							-1.23	0.00268
Stem loop precursor RNA not included		Ander et al., 2015	Post-mortem Superior Temporal sulcus
miR-664-3p	MIMAT0005949	Ander et al., 2015	Post-mortem Primary Auditory Cortex	1.31	0.00202
miR-4709-3p	MIMAT0019812	Ander et al., 2015	Post-mortem Primary Auditory Cortex	1.53	0.00244
miR-297	MIMAT0004450	Ander et al., 2015	Post-mortem Primary Auditory Cortex							-1.24	0.00121
miR-4742-3p	MIMAT0019873	Ander et al., 2015	Post-mortem Primary Auditory Cortex							-1.2	0.00303
SNORA22	HGNC: 32612	Ander et al., 2015	Post-mortem Primary Auditory Cortex							-1.2	0.00234
U13 (Chr2)	-	Ander et al., 2015	Post-mortem Primary Auditory Cortex							-1.26	0.000987
U13 (Chr3)	Possible SNORD13P3 HGNC:10112	Ander et al., 2015	Post-mortem Primary Auditory Cortex							-1.22	0.00325
U13 (Chr11)	-	Ander et al., 2015	Post-mortem Primary Auditory Cortex							-1.4	0.000225
SCARNA6	small Cajal body-specific RNA HGNC: 32562	Ander et al., 2015	Post-mortem Primary Auditory Cortex							-1.21	0.00483
				Fold Change	P value
miR-23a-3p	MIMAT0000078	Atwan et al., 2020	Blood: PBMC	1.99	0.18
miR-181b-5p	MIMAT0000257	Atwan et al., 2020	Blood: PBMC						Increased expression in 16/37. Decreased expression in 21/37. (p=0.61 as a group)
				Fold Change	P value	Adj P value				Fold Change	P value	Adj P value
miR-181b-3p	MIMAT0022692	Bleazard., 2017	Lymphoblastoid cell lines	log(2) 1.6	0	0.0002
miR-532-5p	MIMAT0002888	Bleazard., 2017	Lymphoblastoid cell lines	log (2)1.551	0	0.0009
miR-155-3p	MIMAT0004658	Bleazard., 2017	Lymphoblastoid cell lines	log(2) 0.900	0	0.0028
miR-642b-5p	MIMAT0022736	Bleazard., 2017	Lymphoblastoid cell lines	log (2)1.313	0.0001	0.0033
miR-132-5p	MIMAT0004594	Bleazard., 2017	Lymphoblastoid cell lines	log (2) 1.393	0.0004	0.0124
miR-223-3p	MIMAT0000280	Bleazard., 2017	Lymphoblastoid cell lines	log 2 (1.189)	0.0004	0.0124
miR-32-5p	MIMAT0000090	Bleazard., 2017	Lymphoblastoid cell lines	log (2) 1.114	0.0004	0.0124
miR-3613-5p	MIMAT0017990	Bleazard., 2017	Lymphoblastoid cell lines	log (2) 2.043	0.0004	0.0124
miR-188-5p	MIMAT0000457	Bleazard., 2017	Lymphoblastoid cell lines	log (2) 0.969	0.0006	0.0158
miR-223-5p	MIMAT0004570	Bleazard., 2017	Lymphoblastoid cell lines	log (2) 1.414	0.0008	0.0186
miR-6723-5p	MIMAT0025855	Bleazard., 2017	Lymphoblastoid cell lines	log (2) 1.995	0.0008	0.0186
miR-222-5p	MIMAT0004569	Bleazard., 2017	Lymphoblastoid cell lines	log (2)1.176	0.0011	0.0241
miR-642a-5p	MIMAT0003312	Bleazard., 2017	Lymphoblastoid cell lines	log (2) 1.124	0.0015	0.0266
miR-138-1-3p	MIMAT0004607	Bleazard., 2017	Lymphoblastoid cell lines	log (2) 1.947	0.002	0.0333
miR-30d-3p	MIMAT0004551	Bleazard., 2017	Lymphoblastoid cell lines	log (2) 1.388	0.0024	0.037
let-7c-5p	MIMAT0000064	Bleazard., 2017	Lymphoblastoid cell lines							log (2) -2.115	0	0.0002
miR-3609	MIMAT0017986	Bleazard., 2017	Lymphoblastoid cell lines							log (2) -2.610	0	0.001
miR-99a-5p	MIMAT0000097	Bleazard., 2017	Lymphoblastoid cell lines							log (2) -1.890	0.0002	0.0084
miR-423-5p	MIMAT0004748	Bleazard., 2017	Lymphoblastoid cell lines							log (2) -1.302	0.0003	0.0124
miR-186-5p	MIMAT0000456	Bleazard., 2017	Lymphoblastoid cell lines							log (2) -0.764	0.0014	0.0266
miR-34c-5p	MIMAT0000686	Bleazard., 2017	Lymphoblastoid cell lines							log (2) -2.347	0.0014	0.0266
let-7b-5p	MIMAT0000063	Bleazard., 2017	Lymphoblastoid cell lines							log (2) -1.573	0.0017	0.0291
miR-125b-5p	MIMAT0000423	Bleazard., 2017	Lymphoblastoid cell lines							log (2) -1.640	0.0025	0.037
miR-214-3p	MIMAT0000271	Bleazard., 2017	Lymphoblastoid cell lines							log (2) -1.795	0.0034	0.0488
Diagnostic score according to signature formula of 20 ncRNA genes including one snoRNA gene, and 5 snRNA genes		Cheng et al., 2020	Peripheral blood
RNU105B	HGNC: 10103	Cheng et al., 2020	Peripheral blood
RNU1-16P	HGNC: 39890	Cheng et al., 2020	Peripheral blood
RNU6-258P	HGNC: 47221	Cheng et al., 2020	Peripheral blood
RNU6-485P	HGNC: 47448	Cheng et al., 2020	Peripheral blood
RNU6-549P	HGNC: 47512	Cheng et al., 2020	Peripheral blood
RNVU1-15	HGNC: 48320	Cheng et al., 2020	Peripheral blood
RNY1P11	HGNC: 50874	Cheng et al., 2020	Peripheral blood
				One way Anova between four groups P value	P value as measured by Tukey test	Expression Fold Change				One way Anova between four groups P value	P value as measured by Tukey test	Expression Fold Change
miR-140-3p	MIMAT0004597	Cirnigliaro et al., 2017	Blood: serum	0.0001	0.03	1.42
miR-30d	MIMAT0000245 (30d-5p) or MIMAT0004551 (30d-3p)	Cirnigliaro et al., 2017	Blood: serum						No significant difference vs control
miR-148a	MIMAT0004549 (148a-5p) or MIMAT0000243 (148a-3p)	Cirnigliaro et al., 2017	Blood: serum						No significant difference vs control
miR-222	MIMAT0004569 (222-5p) or MIMAT0000279 (222-3p)	Cirnigliaro et al., 2017	Blood: serum						No significant difference vs control
					P value						P value
miR-181b-5p	MIMAT0000257	Cui et al., 2021	Blood: serum								<0.001
miR-320a	MIMAT0037311 (320a-5p) or MIMAT0000510 (320a-3p)	Cui et al., 2021	Blood: serum								<0.001
miR-19b-3p	MIMAT0000074	Cui et al., 2021	Blood: serum		<0.001
				Expression ratio versus control	P value (independent t test)					Expression ratio versus control	P value (independent t test)
miR-17-5p	MIMAT0000070	Eftekharian et al., 2019	Blood: whole						Expression ratio 1.58 p=0.17 ASD v NC
miR-20a-5p	MIMAT0000075	Eftekharian et al., 2019	Blood: whole						Expression ratio 1.84 p=0.1 ASD v NC
miR-29a-3p	MIMAT0000086	Eftekharian et al., 2019	Blood: whole						Expression ratio 0.7 p=0.28 ASD v NC
miR-29c-3p	MIMAT0000681	Eftekharian et al., 2019	Blood: whole							0.31	0.01
				log2(FC)	-LOG10(pVal)					log2(FC)	-LOG10(pVal)
PC-5p-35875_59	-	Frye et al., 2021	Lymphoblastoid cell lines							−2.7	1.52169
miR-18b-3p	MIMAT0001412	Frye et al., 2021	Lymphoblastoid cell lines							−2.5	1.68625
miR-451a_R-1	MIMAT0001631	Frye et al., 2021	Lymphoblastoid cell lines							−2.5	2.21349
miR-92a-2-5p_R+1	MIMAT0004508	Frye et al., 2021	Lymphoblastoid cell lines							−1.4	1.76616
PC-3p-16340_153	-	Frye et al., 2021	Lymphoblastoid cell lines							−1.3	2.34143
let-7i-3p_R-2	MIMAT0004585	Frye et al., 2021	Lymphoblastoid cell lines							−1.3	2.49079
miR-4437_L+2	MIMAT0018953	Frye et al., 2021	Lymphoblastoid cell lines							−1.2	1.89546
mir-5100-p3_1ss17TC	-	Frye et al., 2021	Lymphoblastoid cell lines							−1.1	2.79431
PC-3p-12325_216	-	Frye et al., 2021	Lymphoblastoid cell lines							−1.1	2.08866
miR-181a-5p	MIMAT0000256	Frye et al., 2021	Lymphoblastoid cell lines							−1.1	1.94514
miR-363-3p_R+1	MIMAT0000707	Frye et al., 2021	Lymphoblastoid cell lines							-1.1	1.79524
miR-10a-5p_R-1	MIMAT0000253	Frye et al., 2021	Lymphoblastoid cell lines							−1.1	1.79524
miR-20b-5p	MIMAT0001413	Frye et al., 2021	Lymphoblastoid cell lines							−1.0	1.35207
miR 1271-5p	MIMAT0005796	Frye et al., 2021	Lymphoblastoid cell lines	1.2	1.80126
miR-151a-5p	MIMAT0004697	Frye et al., 2021	Lymphoblastoid cell lines	1.6	1.50447
SNORD-3B-2 (+ a further 177 ncRNA without HGNC approved annotation)		Gandal et al., 2018	Brain
Weighted gene co-expression network analysis		Gao et al., 2021	Blood: whole
				FDR	P value	Z score				FDR	P value	Z score
miR-628-5p		Hicks, Ignacio et al., 2016	Saliva	0.027	0.0001	1.13
miR-127-3p	MIMAT0000446	Hicks, Ignacio et al., 2016	Saliva	0.04	0.003	0.62
miR-335-3p	MIMAT0004703	Hicks, Ignacio et al., 2016	Saliva	0.089	0.0014	0.95
miR-2467-5p	MIMAT0019952	Hicks, Ignacio et al., 2016	Saliva	0.074	0.0015	0.87
miR-28-5p	MIMAT0000085	Hicks, Ignacio et al., 2016	Saliva	0.072	0.0021	0.9
miR-191-5p	MIMAT0000440	Hicks, Ignacio et al., 2016	Saliva	0.089	0.0029	0.94
miR-3529-5p	MIMAT0019828	Hicks, Ignacio et al., 2016	Saliva	0.082	0.0033	0.8
miR-218-5p	MIMAT0000275	Hicks, Ignacio et al., 2016	Saliva	0.077	0.0035	0.59
miR-7-5p	MIMAT0000252	Hicks, Ignacio et al., 2016	Saliva	0.091	0.0045	0.59
miR-140-3p	MIMAT0004597	Hicks, Ignacio et al., 2016	Saliva	0.137	0.0078	0.64
miR-27a-3p	MIMAT0000084	Hicks, Ignacio et al., 2016	Saliva							0.11	0.0013	0.089
miR-30e-5p	MIMAT0000692	Hicks, Ignacio et al., 2016	Saliva							0.069	0.0017	0.9
miR-23-3p	-	Hicks, Ignacio et al., 2016	Saliva							0.085	0.0031	0.9
miR-32-5p	MIMAT0000090	Hicks, Ignacio et al., 2016	Saliva							0.097	0.0051	0.86
				False discovery rate (<0.05)	Chi squared v TD/DD					False discovery rate (<0.05)	Chi squared v TD/DD
miR-28-3p	MIMAT0004502	Hicks, Carpenter et al, 2020	Saliva							1.62e-05	34.2
miR-148a-5p	MIMAT0004549	Hicks, Carpenter et al, 2020	Saliva							1.62e-05	33.2
miR-151a-3p	MIMAT0000757	Hicks, Carpenter et al, 2020	Saliva							0.00023	26.5
miR-125b-2-3p	MIMAT0004603	Hicks, Carpenter et al, 2020	Saliva							5.95e-05	29.8
miR-7706	MIMAT0030021	Hicks, Carpenter et al, 2020	Saliva							0.036	14.2
miR-665	MIMAT0004962	Hicks, Carpenter et al, 2020	Saliva	0.013	17.4
miR-4705	MIMAT0019805	Hicks, Carpenter et al, 2020	Saliva	0.013	17.5
miR-620	MIMAT0003289	Hicks, Carpenter et al, 2020	Saliva	0.016	16.7
miR-1277-5p	MIMAT0022724	Hicks, Carpenter et al, 2020	Saliva	0.02	16
miR-125a-5p	MIMAT0000443	Hicks, Carpenter et al, 2020	Saliva						Intermediate concentration relative to TD/DD FDR=0.036 (KW) Chi Squared = 14.4
miR-193a-5p	MIMAT0004614	Hicks, Carpenter et al, 2020	Saliva						Intermediate concentration relative to TD/DD FDR=0.040 (KW) Chi Squared = 13.8
miR-584-5p	MIMAT0003249	Hicks, Carpenter et al, 2020	Saliva						Intermediate concentration relative to TD/DD FDR=0.045 (KW) Chi Squared = 13.4
let-7a-5p	MIMAT0000062	Hicks, Carpenter et al, 2020	Saliva						Intermediate concentration relative to TD/DD FDR=0.0044 (KW) Chi Squared = 20.2
miR-944	MIMAT0004987	Hicks, Carpenter et al, 2020	Saliva						Intermediate concentration relative to TD/DD FDR=0.034 (KW) Chi Squared = 14.7
				P value (p < 0.05)
miR-134-5p	MIMAT0000447	Hirsch et al., 2018	Peripheral blood	0.011
miR-138-5p	MIMAT0000430	Hirsch et al., 2018	Peripheral blood	0.026
				P value v NC (Rank product method)						P value v NC (Rank product method)
miR-1273c	MIMAT0015017	Huang et al., 2015	Peripheral blood	0
miR-4299	MIMAT0016851	Huang et al., 2015	Peripheral blood	2.96e-05
miR-5739	MIMAT0023116	Huang et al., 2015	Peripheral blood	0.000336
miR-6086	MIMAT0023711	Huang et al., 2015	Peripheral blood	0.000479
miR-494	MIMAT0002816	Huang et al., 2015	Peripheral blood	0.000687
miR-4270	MIMAT0016900	Huang et al., 2015	Peripheral blood	0.000805
miR-642a-3p	MIMAT0020924	Huang et al., 2015	Peripheral blood	0.00081
miR-4516	MIMAT0019053	Huang et al., 2015	Peripheral blood	0.001107
miR-4436a	MIMAT0018952	Huang et al., 2015	Peripheral blood	0.001546
miR-1246	MIMAT0005898	Huang et al., 2015	Peripheral blood	0.002055
miR-575	MIMAT0003240	Huang et al., 2015	Peripheral blood	0.002821
miR-4721	MIMAT0019835	Huang et al., 2015	Peripheral blood	0.003765
miR-483-5p	MIMAT0004761	Huang et al., 2015	Peripheral blood	0.004377
miR-1249	MIMAT0005901	Huang et al., 2015	Peripheral blood	0.004407
miR-4443	MIMAT0018961	Huang et al., 2015	Peripheral blood	0.004501
miR-921	MIMAT0004971	Huang et al., 2015	Peripheral blood	0.005608
miR-34b-3p	MIMAT0004676	Huang et al., 2015	Peripheral blood	0.005909
miR-6125	MIMAT0024598	Huang et al., 2015	Peripheral blood	0.006018
miR-4669	MIMAT0019749	Huang et al., 2015	Peripheral blood	0.006897
miR-34c-3p	MIMAT0004677	Huang et al., 2015	Peripheral blood	0.007624
miR-4728-5p	MIMAT0019849	Huang et al., 2015	Peripheral blood	0.008063
miR-564	MIMAT0003228	Huang et al., 2015	Peripheral blood	0.00831
miR-574-5p	MIMAT0004795	Huang et al., 2015	Peripheral blood	0.00873
miR-4788	MIMAT0019958	Huang et al., 2015	Peripheral blood	0.009634
miR-451a	MIMAT0001631	Huang et al., 2015	Peripheral blood							1.48e-05
miR-16-5p	MIMAT0000069	Huang et al., 2015	Peripheral blood							0.000751
miR-940	MIMAT0004983	Huang et al., 2015	Peripheral blood							0.000914
miR-574-3p	MIMAT0003239	Huang et al., 2015	Peripheral blood							0.001201
let-7d-5p	MIMAT0000065	Huang et al., 2015	Peripheral blood							0.001215
let-7a-5p	MIMAT0000062	Huang et al., 2015	Peripheral blood							0.001448
let-7f-5p	MIMAT0000067	Huang et al., 2015	Peripheral blood							0.001852
miR-92a-3p	MIMAT0000092	Huang et al., 2015	Peripheral blood							0.003172
miR-3613-3p	MIMAT0017991	Huang et al., 2015	Peripheral blood							0.004125
miR-20a-5p	MIMAT0000075	Huang et al., 2015	Peripheral blood							0.004466
miR-1228-3p	MIMAT0005583	Huang et al., 2015	Peripheral blood							0.005954
miR-3935	MIMAT0018350	Huang et al., 2015	Peripheral blood							0.006354
miR-4700-3p	MIMAT0019797	Huang et al., 2015	Peripheral blood							0.006453
miR-15b-5p	MIMAT0000417	Huang et al., 2015	Peripheral blood							0.006527
miR-15a-5p	MIMAT0000068	Huang et al., 2015	Peripheral blood							0.006942
miR-4436b-5p	MIMAT0019940	Huang et al., 2015	Peripheral blood							0.007426
miR-4665-5p	MIMAT0019739	Huang et al., 2015	Peripheral blood							0.007441
miR-19b-3p	MIMAT0000074	Huang et al., 2015	Peripheral blood							0.008103
miR-103a-3p	MIMAT0000101	Huang et al., 2015	Peripheral blood							0.009121
miR-195-5p	MIMAT0000461	Huang et al., 2015	Peripheral blood							0.009279
miRNA expression in association with changes in interleukin-1ß/ interleukin10 ratios produced by monocytes in autism spectrum disorders		Jyonouchi et al., 2017	Blood: PBMC
ASD PBMo all combined = none		Jyonouchi et al., 2017	Blood: PBMC
				P value	TMM Normalised Read Count					P value	TMM Normalised Read Count
									All ASD samples versus controls - at p<0.05 No miRNA found to have increased or decreased expression
miR-206	MIMAT0000462	Jyonouchi et al., 2019	Blood: serum	0.004	332.7 +/- 296.1				No reporting of differential expression miRNA in figure one
miR-184	MIMAT0000454	Jyonouchi et al., 2019	Blood: serum	0.001	32.5 (+/- 90.3)
miR-223-5p	MIMAT0004570	Jyonouchi et al., 2019	Blood: serum	0.215	93.6 +/- 87.3
miR-4732-5p	MIMAT0019855	Jyonouchi et al., 2019	Blood: serum	0.00018	130.8 +/- 118.3
miR-576-3p	MIMAT0004796	Jyonouchi et al., 2019	Blood: serum							0.0138	90.3 (+/-86.8)
miR-193a-5p	MIMAT0004614	Jyonouchi et al., 2019	Blood: serum							0.00025	141 (+/-179.1)
miR-27a-5p	MIMAT0004501	Jyonouchi et al., 2019	Blood: serum							0.0031	17.3 (+/-23.8)
miR-379-5p	MIMAT0000733	Jyonouchi et al., 2019	Blood: serum							0.001	77.2 (+/-70.8)
miR-134-5p	MIMAT0000447	Jyonouchi et al., 2019	Blood: serum							0.00013	147.9 (+/-150.3)
miR-574-3p	MIMAT0003239	Jyonouchi et al., 2019	Blood: serum							0.215	10.5 (+/-8.2)
miR-382-5p	MIMAT0000737	Jyonouchi et al., 2019	Blood: serum							0.0001	190.0 (+/-154.2)
miR-7-5p	MIMAT0000252	Jyonouchi et al., 2019	Blood: serum							0.0107	140.4 (+/-171.1)
miR-103a-3p	MIMAT0000101	Jyonouchi et al., 2019	Blood: serum							0.0309	624.8 (+/-319.0)
miR-378a-3p	MIMAT0000731	Jyonouchi et al., 2019	Blood: serum							0.0103	1633.9 (+/-1666.2)
miR-3614-5p	MIMAT0017992	Jyonouchi et al., 2019	Blood: serum							0.0977	36.6 (+/-59.5)
miR-873-3p	MIMAT0022717	Jyonouchi et al., 2019	Blood: serum							0.9332	29.3 (+/-71.2)
miR-193b-5p	MIMAT0004767	Jyonouchi et al., 2019	Blood: serum							0.0019	41.4 (+/-76.0)
miR-433-3p	MIMAT0001627	Jyonouchi et al., 2019	Blood: serum							0.25	17.5 (+/-14.6)
				Fold Change v NC (RQ)						Fold Change v NC
miR-365a-3p	MIMAT0000710	Kichukova, Popov et al., 2017	Blood: serum	1.248
miR-664a-3p	MIMAT0005949	Kichukova, Popov et al., 2017	Blood: serum	1.141
miR-619a-5p	-	Kichukova, Popov et al., 2017	Blood: serum	2.983
miR-328-3p	MIMAT0000752	Kichukova, Popov et al., 2017	Blood: serum							0.641
miR-500a-5p	MIMAT0004773	Kichukova, Popov et al., 2017	Blood: serum							0.722
miR-3135a	MIMAT0015001	Kichukova, Popov et al., 2017	Blood: serum							0.646
miR-197-5p	MIMAT0022691	Kichukova, Popov et al., 2017	Blood: serum							0.569
miR-424-5p	MIMAT0001341	Kichukova, Popov et al., 2017	Blood: serum							0.639
				Fold Change	Difference CT-values to normalization ASD vs TDC	P value					Fold Change	difference CT-values to normalization ASD vs TDC	P value
miR-500a-5p	MIMAT0004773	Kichukova, Petrov et al., 2021	Blood: serum								> -5	1.63 cycles	< 0.001
miR-197-5p	MIMAT0022691	Kichukova, Petrov et al., 2021	Blood: serum	9.5	- 2.83 cycles	< 0.001
miR-424-5p	MIMAT0001341	Kichukova, Petrov et al., 2021	Blood: serum	4.3	- 2.16 cycles	< 0.001
miR-664a-3p	MIMAT0005949	Kichukova, Petrov et al., 2021	Blood: serum	5.8	- 2.83 cycles	< 0.001
miR-1290	MIMAT0005880	Moore et al., 2019	Reprogrammed induced pluripotent stem cell derived neurons							Significantly Decreased expression - extent dependant on age of cultured neural stem cell. Day 1 (P<0.01), 3 (P<0.0001) 5 (P=0.0005) 21 P < 0.01 Unpaired t test
				Fold Change	P value	P adjusted				Fold Change	P value	P adjusted
miR-338-5p	MIMAT0004701	Mor et al., 2015 NGS	Post-mortem Prefrontal cortex	4.44	5.47e-81	6.04e-78
miR-3168	MIMAT0015043	Mor et al., 2015 NGS	Post-mortem Prefrontal cortex	9.23	3.07e-30	1.7e-27
miR-451a	MIMAT0001631	Mor et al., 2015 NGS	Post-mortem Prefrontal cortex	2.31	7.3e-20	2.69e-17
miR-21-5p	MIMAT0000076	Mor et al., 2015 NGS	Post-mortem Prefrontal cortex	2.28	1.34e-15	3.69e-13
miR-7-5p	MIMAT0000252	Mor et al., 2015 NGS	Post-mortem Prefrontal cortex	2.36	4.85e-15	1.07e-12
miR-21-3p	MIMAT0004494	Mor et al., 2015 NGS	Post-mortem Prefrontal cortex	2.89	3.4e-11	6.26e-09
miR-142-5p	MIMAT0000433	Mor et al., 2015 NGS	Post-mortem Prefrontal cortex	2.75	2.03e-08	3.21e-06
miR-142-3p	MIMAT0000434	Mor et al., 2015 NGS	Post-mortem Prefrontal cortex	2.98	2.34e-06	0.0003
miR-19a-3p	MIMAT0000073	Mor et al., 2015 NGS	Post-mortem Prefrontal cortex	2.84	3.74e-06	0.0005
miR-211-5p	MIMAT0000268	Mor et al., 2015 NGS	Post-mortem Prefrontal cortex							0.2071	4.12e-06	0.0005
miR-19b-3p	MIMAT0000074	Mor et al., 2015 NGS	Post-mortem Prefrontal cortex	2.16	4.61e-06	0.0005
miR-219-5p	-	Mor et al., 2015 NGS	Post-mortem Prefrontal cortex	1.91	1.04e-05	0.001
miR-144-3p	MIMAT0000436	Mor et al., 2015 NGS	Post-mortem Prefrontal cortex	3.43	1.25e-05	0.0011
miR-137	MIMAT0037310 (137-5p) or MIMAT0000429 (137-3p)	Mor et al., 2015 NGS	Post-mortem Prefrontal cortex	1.84	1.96e-05	0.0015
miR-34a-5p	MIMAT0000255	Mor et al., 2015 NGS	Post-mortem Prefrontal cortex							0.5797	5.52e-05	0.0041
miR-146a-5p	MIMAT0000449	Mor et al., 2015 NGS	Post-mortem Prefrontal cortex	1.69	8.27e-05	0.0054
let-376c-3p	-	Mor et al., 2015 NGS	Post-mortem Prefrontal cortex	1.92	8e-05	0.0054
let-7a-5p	MIMAT0000062	Mor et al., 2015 NGS	Post-mortem Prefrontal cortex							0.6769	0.0004	0.0205
miR-379-5p	MIMAT0000733	Mor et al., 2015 NGS	Post-mortem Prefrontal cortex	1.76	0.0003	0.0205
miR-92b-3p	MIMAT0003218	Mor et al., 2015 NGS	Post-mortem Prefrontal cortex							0.6722	0.0008	0.0441
miR-3960	MIMAT0019337	Mor et al., 2015 NGS	Post-mortem Prefrontal cortex							0.4551	0.0008	0.0441
miR-494	MIMAT0026607 (494-5p) or MIMAT0002816 (494-3p)	Mor et al., 2015 NGS	Post-mortem Prefrontal cortex	2.12	0.0009	0.0443
miR-155-5p	MIMAT0000646	Mor et al., 2015 NGS	Post-mortem Prefrontal cortex	1.88	0.0009	0.0443
					P value
miR-338-5p	MIMAT0004701	Mor et al., 2015 qPCR	Post-mortem Prefrontal cortex
miR-3168	MIMAT0015043	Mor et al., 2015 qPCR	Post-mortem Prefrontal cortex
miR-451a	MIMAT0001631	Mor et al., 2015 qPCR	Post-mortem Prefrontal cortex		0.007
miR-21-5p	MIMAT0000076	Mor et al., 2015 qPCR	Post-mortem Prefrontal cortex
miR-7-5p	MIMAT0000252	Mor et al., 2015 qPCR	Post-mortem Prefrontal cortex
miR-21-5p	MIMAT0000076	Mor et al., 2015 qPCR	Post-mortem Prefrontal cortex		0.022
miR-142-5p	MIMAT0000433	Mor et al., 2015 qPCR	Post-mortem Prefrontal cortex		0.0003
miR-142-3p	MIMAT0000434	Mor et al., 2015 qPCR	Post-mortem Prefrontal cortex		0.003
miR-19a-3p	MIMAT0000073	Mor et al., 2015 qPCR	Post-mortem Prefrontal cortex
miR-211-5p	MIMAT0000268	Mor et al., 2015 qPCR	Post-mortem Prefrontal cortex
miR-19b-3p	MIMAT0000074	Mor et al., 2015 qPCR	Post-mortem Prefrontal cortex
miR-219-5p	-	Mor et al., 2015 qPCR	Post-mortem Prefrontal cortex
miR-144-3p	MIMAT0000436	Mor et al., 2015 qPCR	Post-mortem Prefrontal cortex		0.0001
miR-137	MIMAT0037310 (137-5p) or MIMAT0000429 (137-3p)	Mor et al., 2015 qPCR	Post-mortem Prefrontal cortex
miR-34a-5p	MIMAT0000255	Mor et al., 2015 qPCR	Post-mortem Prefrontal cortex
miR-19a-3p	MIMAT0000073	Mor et al., 2015 qPCR	Post-mortem Prefrontal cortex		(one tailed t test)
miR-219-3p	-	Mor et al., 2015 qPCR	Post-mortem Prefrontal cortex		(one tailed t test)				Relative quantities need visual reading from figure 1
				Log 2 Fold Change	P value	FDR P value				Log 2 Fold Change	P value	FDR P value
miR-6126	MIMAT0024599	Nakata et al., 2019	Peripheral blood							-1.11	2e-05	0.00758
miR-6780a-5p	MIMAT0027460	Nakata et al., 2019	Peripheral blood							-1.362	0.00041	0.0536
miR-1227-5p	MIMAT0022941	Nakata et al., 2019	Peripheral blood							-0.753	0.00052	0.0536
miR-3156-5p	MIMAT0015030	Nakata et al., 2019	Peripheral blood							-0.951	0.00053	0.0536
miR-328-3p	MIMAT0000752	Nakata et al., 2019	Peripheral blood	0.673	0.00097	0.07
miR-4716-3p	MIMAT0019827	Nakata et al., 2019	Peripheral blood							-1.083	0.00111	0.07
miR-144-3p	MIMAT0000436	Nakata et al., 2019	Peripheral blood							-1.095	0.00121	0.07
miR-3127-5p	MIMAT0014990	Nakata et al., 2019	Peripheral blood							-1.229	0.00148	0.0708
miR-5581-5p	MIMAT0022275	Nakata et al., 2019	Peripheral blood							-0.965	0.00158	0.0708
miR-6756-5p	MIMAT0027412	Nakata et al., 2019	Peripheral blood							-1.147	0.00197	0.0798
miR-4515	MIMAT0019052	Nakata et al., 2019	Peripheral blood	0.836	0.00311	0.105
miR-6767-5p	MIMAT0027434	Nakata et al., 2019	Peripheral blood							-0.862	0.00363	0.105
miR-7977	MIMAT0031180	Nakata et al., 2019	Peripheral blood							-0.59	0.00444	0.112
miR-4486	MIMAT0019020	Nakata et al., 2019	Peripheral blood							-0.988	0.00539	0.123
miR-6734-5p	MIMAT0027369	Nakata et al., 2019	Peripheral blood							-0.829	0.00556	0.123
miR-4653-3p	MIMAT0019719	Nakata et al., 2019	Peripheral blood							-1.017	0.00578	0.123
miR-6085	MIMAT0023710	Nakata et al., 2019	Peripheral blood							-0.975	0.00907	0.159
miR-874-3p	MIMAT0004911	Nakata et al., 2019	Peripheral blood							-0.629	0.00993	0.159
miR-7-1	MIMAT0024599	Nguyen, Lepleux et al., 2016	Olfactory Mucosal Stem Cells						Not differentially expressed but p < 0.05 WRS in validation round
miR-26b	MIMAT0027460	Nguyen, Lepleux et al., 2016	Olfactory Mucosal Stem Cells						Not differentially expressed but p < 0.05 WRS in validation round
miR-425	MIMAT0022941	Nguyen, Lepleux et al., 2016	Olfactory Mucosal Stem Cells						Not differentially expressed but p < 0.05 WRS in validation round
miR-148b	MIMAT0015030	Nguyen, Lepleux et al., 2016	Olfactory Mucosal Stem Cells						Not differentially expressed but p < 0.05 WRS in validation round
miR-126	MIMAT0000752	Nguyen, Lepleux et al., 2016	Olfactory Mucosal Stem Cells						Not differentially expressed but p < 0.05 WRS in validation round
miR-596	MIMAT0019827	Nguyen, Lepleux et al., 2016	Olfactory Mucosal Stem Cells						Not differentially expressed
miR-513a	MIMAT0000436	Nguyen, Lepleux et al., 2016	Olfactory Mucosal Stem Cells						Not differentially expressed
miR-135a	MIMAT0014990	Nguyen, Lepleux et al., 2016	Olfactory Mucosal Stem Cells						Not differentially expressed but p < 0.05 WRS in validation round
miR-625	MIMAT0022275	Nguyen, Lepleux et al., 2016	Olfactory Mucosal Stem Cells						Not differentially expressed but p < 0.05 WRS in validation round
miR-378	MIMAT0027412	Nguyen, Lepleux et al., 2016	Olfactory Mucosal Stem Cells						Not differentially expressed
miR-659	MIMAT0019052	Nguyen, Lepleux et al., 2016	Olfactory Mucosal Stem Cells						Not differentially expressed
miR-432	MIMAT0027434	Nguyen, Lepleux et al., 2016	Olfactory Mucosal Stem Cells						Not differentially expressed
miR-656	MIMAT0031180	Nguyen, Lepleux et al., 2016	Olfactory Mucosal Stem Cells							Significantly Decreased expression at p < 0.05 by WRS - approx 1.3 fold
miR-100	MIMAT0019020	Nguyen, Lepleux et al., 2016	Olfactory Mucosal Stem Cells						Not differentially expressed
miR-221	MIMAT0027369	Nguyen, Lepleux et al., 2016	Olfactory Mucosal Stem Cells							Significantly Decreased expression at p < 0.05 by WRS - approx 1.3 fold
miR-376a	MIMAT0019719	Nguyen, Lepleux et al., 2016	Olfactory Mucosal Stem Cells						Not differentially expressed but p < 0.05 WRS in validation round
miR-106b	MIMAT0023710	Nguyen, Lepleux et al., 2016	Olfactory Mucosal Stem Cells						Not differentially expressed
miR-222	MIMAT0004911	Nguyen, Lepleux et al., 2016	Olfactory Mucosal Stem Cells						Not differentially expressed
miR-505	MIMAT0004776 (505-5p) or MIMAT0002876 (505-3p)	Nguyen, Lepleux et al., 2016	Olfactory Mucosal Stem Cells						Not differentially expressed but p < 0.05 WRS in validation round
miR-875	MIMAT0004922 (875-5p) or MIMAT0004923 (875-3p)	Nguyen, Lepleux et al., 2016	Olfactory Mucosal Stem Cells						Not differentially expressed
miR-654-5p	MIMAT0003330	Nguyen, Lepleux et al., 2016	Olfactory Mucosal Stem Cells							Significantly Decreased expression at p < 0.05 by WRS - approx 1.3 fold
miR-335	MIMAT0000765 (335-5p) or MIMAT0004703 (335-3p)	Nguyen, Lepleux et al., 2016	Olfactory Mucosal Stem Cells						Not differentially expressed
miR-146a	MIMAT0000449 (146a-5p) or MIMAT0004608 (146a-3p)	Nguyen, Lepleux et al., 2016	Olfactory Mucosal Stem Cells	p < 0.05 by WRS - approx 2 fold
miR-708	MIMAT0004926 (708-5p) or MIMAT0004927 (708-3p)	Nguyen, Lepleux et al., 2016	Olfactory Mucosal Stem Cells						Not differentially expressed
miR-146a	MIMAT0000449 (146a-5p) or MIMAT0004608 (146a-3p)	Nguyen, Lepleux et al., 2016	Primary skin fibroblasts	p <0.001 by Student's paired two tailed t-test
miR-221	MIMAT0004568 (221-5p) or MIMAT0000278 (221-3p)	Nguyen, Lepleux et al., 2016	Primary skin fibroblasts							Significantly Decreased expression at p <0.001 by Student's paired two tailed t-test
miR-654-5p	MIMAT0003330	Nguyen, Lepleux et al., 2016	Primary skin fibroblasts							Significantly Decreased expression at p <0.001 by Student's paired two tailed t-test
miR-656	MIMAT0026627 (656-5p) or MIMAT0003332 (656-3p)	Nguyen, Lepleux et al., 2016	Primary skin fibroblasts						No significant difference vs control
miR-146a	MIMAT0000449 (146a-5p) or MIMAT0004608 (146a-3p)	Nguyen, Lepleux et al., 2016	Blood: PBMC						No significant difference vs control
miR-221	MIMAT0004568 (221-5p) or MIMAT0000278 (221-3p)	Nguyen, Lepleux et al., 2016	Blood: PBMC						No significant difference vs control
miR-654-5p	MIMAT0003330	Nguyen, Lepleux et al., 2016	Blood: PBMC						No significant difference vs control
miR-656	MIMAT0026627 (656-5p) or MIMAT0003332 (656-3p)	Nguyen, Lepleux et al., 2016	Blood: PBMC						No significant difference vs control
				Fold Change	P value
miR-146a		Nguyen, Fregeac et al., 2018	Post-mortem temporal lobe	1.3	<0.001
				Log(Fold Change)	P value					Log(Fold Change)	P value
miR-3613-3p	MIMAT0017991	Ozkul et al., 2020	Blood: serum							-0.32272	<0.05
mirR-150-5p	MIMAT0000451	Ozkul et al., 2020	Blood: serum							-9.05134	<0.05
miR-126-3p	MIMAT0000445	Ozkul et al., 2020	Blood: serum							-3.65435	<0.05
miR-361-5p	MIMAT0000703	Ozkul et al., 2020	Blood: serum							-0.10867	<0.05
miR-499a-5p	MIMAT0002870	Ozkul et al., 2020	Blood: serum							-0.08928	<0.05
miR-19a-3p	MIMAT0000073	Ozkul et al., 2020	Blood: serum							-0.70797	<0.05
				P value
miR-451	MIMAT0001631 (451a)	Pagan et al., 2017	Post-mortem Pineal gland	<0.0001
miR-451	MIMAT0001631 (451a)	Pagan et al., 2017	Blood: serum	<0.0001
										Fold Change	P value
miR-328-3p	MIMAT0000752	Popov, Minchev et al., 2018	Blood: serum							<=2	<0.05
miR-3135a	MIMAT0015001	Popov, Minchev et al., 2018	Blood: serum							<=2	<0.05
miR-486-3p	MIMAT0004762	Popov, Minkov et al., 2021	Blood: whole							p<0.005
miR-619-5p	MIMAT0026622	Popov, Petrov et al., 2021	Blood: serum and PBMC	Increased expression with no significance value
				P value	Fold Change	Cliff's delta effect				P value	Fold Change	Cliff's delta effect
miR- 29a-3p	MIMAT0000086	Ragusa et al., 2020 qPCR	Saliva	0.0123	1.43	0.341
miR-141-3p	MIMAT0000432	Ragusa et al., 2020 qPCR	Saliva	0.0431	2.93	0.277
miR-16-5p	MIMAT0000069	Ragusa et al., 2020 qPCR	Saliva							0.0002	-1.68	-0.502
let-7b-5p	MIMAT0000063	Ragusa et al., 2020 qPCR	Saliva							0.0002	-1.99	-0.499
miR-451a	MIMAT0001631	Ragusa et al., 2020 qPCR	Saliva							<0.0001	-3.58	-0.52
miR-146a-5p	MIMAT0000449	Ragusa et al., 2020	Saliva	Significantly Increased expression
miR-200a-3p	MIMAT0000682	Ragusa et al., 2020	Saliva	Significantly Increased expression
miR-200b-3p	MIMAT0000318	Ragusa et al., 2020	Saliva	Significantly Increased expression
miR-4454	MIMAT0018976	Ragusa et al., 2020	Saliva	Significantly Increased expression
miR-7975	MIMAT0031178	Ragusa et al., 2020	Saliva	Significantly Increased expression
miR-205-5p	MIMAT0000266	Ragusa et al., 2020	Saliva							Significantly Decreased expression
				log2 Fold Change	Fold Change	P value				log2 Fold Change	Fold Change	P value
miR-302b-3p	MIMAT0000715	Salloum-Asfar et al., 2021	Blood: plasma	12.49	5749.85	1.39e-08
miR-302a-3p	MIMAT0000684	Salloum-Asfar et al., 2021	Blood: plasma	10.27	1233.68	5.32e-06
miR-302d-3p	MIMAT0000718	Salloum-Asfar et al., 2021	Blood: plasma	9.67	814.94	1.21e-05
miR-144-5p	MIMAT0004600	Salloum-Asfar et al., 2021	Blood: plasma	2.35	5.08	4.94e-06
miR-106a-5p	MIMAT0000103	Salloum-Asfar et al., 2021	Blood: plasma	2.18	4.55	0.00268
miR-144-3p	MIMAT0000436	Salloum-Asfar et al., 2021	Blood: plasma	2.18	4.53	5.97e-07
miR-122-5p	MIMAT0000421	Salloum-Asfar et al., 2021	Blood: plasma	1.95	3.86	8e-05
miR-4306	MIMAT0016858	Salloum-Asfar et al., 2021	Blood: plasma	1.82	3.53	0.00305
miR-885-3p	MIMAT0004948	Salloum-Asfar et al., 2021	Blood: plasma	1.8	3.48	0.00812
miR-182-5p	MIMAT0000259	Salloum-Asfar et al., 2021	Blood: plasma	1.8	3.47	4.48e-05
miR-183-5p	MIMAT0000261	Salloum-Asfar et al., 2021	Blood: plasma	1.74	3.35	1.86e-05
miR-874-3p	MIMAT0004911	Salloum-Asfar et al., 2021	Blood: plasma	1.56	2.94	0.00226
miR-141-3p	MIMAT0000432	Salloum-Asfar et al., 2021	Blood: plasma	1.54	2.9	0.000139
miR-1180-3p	MIMAT0005825	Salloum-Asfar et al., 2021	Blood: plasma	1.52	2.87	0.000519
miR-29c-3p	MIMAT0000681	Salloum-Asfar et al., 2021	Blood: plasma	1.49	2.8	1.55e-05
miR-96-5p	MIMAT0000095	Salloum-Asfar et al., 2021	Blood: plasma	1.47	2.78	0.00118
miR-1294	MIMAT0006356	Salloum-Asfar et al., 2021	Blood: plasma	1.45	2.73	0.00191
miR-3613-5p	MIMAT0017990	Salloum-Asfar et al., 2021	Blood: plasma	1.42	2.67	0.000112
miR-101-3p	MIMAT0000099	Salloum-Asfar et al., 2021	Blood: plasma	1.39	2.62	0.000315
miR-4732-5p	MIMAT0019855	Salloum-Asfar et al., 2021	Blood: plasma	1.37	2.59	0.0108
miR-193b-5p	MIMAT0004767	Salloum-Asfar et al., 2021	Blood: plasma	1.34	2.52	0.0112
miR-196a-5p	MIMAT0004614	Salloum-Asfar et al., 2021	Blood: plasma	1.3	2.46	0.0154
miR-106b-5p	MIMAT0000680	Salloum-Asfar et al., 2021	Blood: plasma	1.28	2.43	0.00163
miR-4742-3p	MIMAT0019873	Salloum-Asfar et al., 2021	Blood: plasma	1.28	2.42	0.0153
miR-29b-3p	MIMAT0000100	Salloum-Asfar et al., 2021	Blood: plasma	1.26	2.4	0.000351
miR-199b-5p	MIMAT0000263	Salloum-Asfar et al., 2021	Blood: plasma	1.22	2.33	0.0358
miR-636	MIMAT0003306	Salloum-Asfar et al., 2021	Blood: plasma	1.19	2.29	0.0249
miR-194-5p	MIMAT0000460	Salloum-Asfar et al., 2021	Blood: plasma	1.18	2.27	0.00281
miR-542-3p	MIMAT0003389	Salloum-Asfar et al., 2021	Blood: plasma	1.16	2.23	0.0327
miR-660-5p	MIMAT0003338	Salloum-Asfar et al., 2021	Blood: plasma	1.14	2.2	0.000628
miR-1255b-5p	MIMAT0005945	Salloum-Asfar et al., 2021	Blood: plasma	1.11	2.15	0.0176
miR-150-3p	MIMAT0004610	Salloum-Asfar et al., 2021	Blood: plasma	1.1	2.15	0.0121
miR-7-5p	MIMAT0000252	Salloum-Asfar et al., 2021	Blood: plasma	1.1	2.14	0.000821
miR-20b-5p	MIMAT0001413	Salloum-Asfar et al., 2021	Blood: plasma	1.1	2.14	0.00978
miR-19a-3p	MIMAT0000073	Salloum-Asfar et al., 2021	Blood: plasma	1.07	2.09	0.00214
miR-148b-5p	MIMAT0004699	Salloum-Asfar et al., 2021	Blood: plasma	1.06	2.09	0.012
miR-15a-5p	MIMAT0000068	Salloum-Asfar et al., 2021	Blood: plasma	1.06	2.09	0.000883
miR-192-5p	MIMAT0000222	Salloum-Asfar et al., 2021	Blood: plasma	1.06	2.08	0.0074
miR-375-3p	MIMAT0000728	Salloum-Asfar et al., 2021	Blood: plasma	1.05	2.07	0.0279
let-7b-5p	MIMAT0000063	Salloum-Asfar et al., 2021	Blood: plasma	1.05	2.07	0.00505
miR-28-3p	MIMAT0004502	Salloum-Asfar et al., 2021	Blood: plasma							-1.03	-2.04	0.0119
miR-3928-3p	MIMAT0018205	Salloum-Asfar et al., 2021	Blood: plasma							-1.03	-2.05	0.0465
miR-328-3p	MIMAT0000752	Salloum-Asfar et al., 2021	Blood: plasma							-1.06	-2.08	0.0188
miR-5189-5p	MIMAT0021120	Salloum-Asfar et al., 2021	Blood: plasma							-1.06	-2.09	0.0392
miR-2355-3p	MIMAT0017950	Salloum-Asfar et al., 2021	Blood: plasma							-1.08	-2.11	0.0264
miR-335-5p	MIMAT0000765	Salloum-Asfar et al., 2021	Blood: plasma							-1.09	-2.13	0.00765
miR-1301-3p	MIMAT0005797	Salloum-Asfar et al., 2021	Blood: plasma							-1.11	-2.16	0.0156
miR-485-3p	MIMAT0002176	Salloum-Asfar et al., 2021	Blood: plasma							-1.14	-2.2	0.0209
miR-1908-5p	MIMAT0007881	Salloum-Asfar et al., 2021	Blood: plasma							-1.2	-2.3	0.0159
miR-224-5p	MIMAT0000281	Salloum-Asfar et al., 2021	Blood: plasma							-1.22	-2.32	0.00509
miR-4446-3p	MIMAT0018965	Salloum-Asfar et al., 2021	Blood: plasma							-1.27	-2.42	0.0378
miR-485-5p	MIMAT0002175	Salloum-Asfar et al., 2021	Blood: plasma							-1.31	-2.48	0.0244
miR-584-5p	MIMAT0003249	Salloum-Asfar et al., 2021	Blood: plasma							-1.35	-2.54	0.00148
miR-99a-5p	MIMAT0000097	Salloum-Asfar et al., 2021	Blood: plasma							-1.37	-2.58	0.0235
miR-4433b-5p	MIMAT0030413	Salloum-Asfar et al., 2021	Blood: plasma							-1.39	-2.62	0.0046
miR-127-3p	MIMAT0000446	Salloum-Asfar et al., 2021	Blood: plasma							-1.39	-2.63	0.00864
miR-12136	MIMAT0049032	Salloum-Asfar et al., 2021	Blood: plasma							-1.43	-2.69	0.018
miR-6852-5p	MIMAT0027604	Salloum-Asfar et al., 2021	Blood: plasma							-1.45	-2.73	0.0265
miR-744-5p	MIMAT0004945	Salloum-Asfar et al., 2021	Blood: plasma							-1.48	-2.78	0.00527
miR-134-5p	MIMAT0000447	Salloum-Asfar et al., 2021	Blood: plasma							-1.48	-2.8	0.00993
miR-23a-5p	MIMAT0004496	Salloum-Asfar et al., 2021	Blood: plasma							-1.67	-3.18	0.0106
miR-221-3p	MIMAT0000278	Salloum-Asfar et al., 2021	Blood: plasma							-1.67	-3.19	0.000785
miR-4433b-3p	MIMAT0030414	Salloum-Asfar et al., 2021	Blood: plasma							-1.72	-3.28	0.0222
				log2 Fold Change	Fold Change	P value				log2 Fold Change	Fold Change	P value
piR-hsa-1282	DQ571031	Salloum-Asfar et al., 2021	Blood: plasma	5.28	38.87	9.4e-06
piR-hsa-12790	DQ582567	Salloum-Asfar et al., 2021	Blood: plasma	4.28	19.48	0.00027
piR-hsa-23326	DQ593048	Salloum-Asfar et al., 2021	Blood: plasma	3.79	13.81	0.00023
piR-hsa-1207	DQ570956	Salloum-Asfar et al., 2021	Blood: plasma	3.55	11.75	0.00016
piR-hsa-28131	DQ597916	Salloum-Asfar et al., 2021	Blood: plasma	3.52	11.51	0.00013
piR-hsa-6463	DQ576200	Salloum-Asfar et al., 2021	Blood: plasma	3.36	10.3	0.00039
piR-hsa-1242	DQ570991	Salloum-Asfar et al., 2021	Blood: plasma	3.15	8.9	9.8e-05
piR-hsa-27493	DQ597218	Salloum-Asfar et al., 2021	Blood: plasma	3.1	8.6	0.00067
piR-hsa-27620	DQ597345	Salloum-Asfar et al., 2021	Blood: plasma	3.06	8.33	0.00018
piR-hsa-27621	DQ597346	Salloum-Asfar et al., 2021	Blood: plasma	2.99	7.97	0.00087
piR-hsa-27140	DQ597403	Salloum-Asfar et al., 2021	Blood: plasma	2.99	7.94	0.0012
piR-hsa-1243	DQ570992	Salloum-Asfar et al., 2021	Blood: plasma	2.59	6	0.0014
piR-hsa-23533	DQ593270	Salloum-Asfar et al., 2021	Blood: plasma	2.49	5.61	0.00023
piR-hsa-23248	DQ592970	Salloum-Asfar et al., 2021	Blood: plasma	2.19	4.56	0.012
piR-hsa-28876	DQ598676	Salloum-Asfar et al., 2021	Blood: plasma	2.11	4.33	0.0089
piR-hsa-27622	DQ597347	Salloum-Asfar et al., 2021	Blood: plasma	2.08	4.23	0.0069
piR-hsa-1177	DQ570926	Salloum-Asfar et al., 2021	Blood: plasma	1.99	3.98	0.0009
piR-hsa-28190	DQ597975	Salloum-Asfar et al., 2021	Blood: plasma	1.97	3.92	0.0045
piR-hsa-5937	DQ575659	Salloum-Asfar et al., 2021	Blood: plasma	1.87	3.66	0.013
piR-hsa-24672	DQ594453	Salloum-Asfar et al., 2021	Blood: plasma	1.78	3.45	0.016
piR-hsa-28877	DQ598677	Salloum-Asfar et al., 2021	Blood: plasma	1.36	2.58	0.037
piR-hsa-28390	DQ598175	Salloum-Asfar et al., 2021	Blood: plasma							-1.05	-2.08	0.022
piR-hsa-32235	-	Salloum-Asfar et al., 2021	Blood: plasma							-1.08	-2.12	0.042
piR-hsa-28374	DQ598159	Salloum-Asfar et al., 2021	Blood: plasma							-1.14	-2.2	0.022
piR-hsa-32195	-	Salloum-Asfar et al., 2021	Blood: plasma							-1.32	-2.5	0.036
piR-hsa-23210	DQ592932	Salloum-Asfar et al., 2021	Blood: plasma							-1.41	-2.66	0.028
piR-hsa-32238	-	Salloum-Asfar et al., 2021	Blood: plasma							-1.42	-2.68	0.038
piR-hsa-27731	DQ597485	Salloum-Asfar et al., 2021	Blood: plasma							-1.48	-2.79	0.04
piR-hsa-27730	DQ597484	Salloum-Asfar et al., 2021	Blood: plasma							-1.68	-3.21	0.024
piR-hsa-325	DQ570001	Salloum-Asfar et al., 2021	Blood: plasma							-1.68	-3.22	0.011
piR-hsa-27729	DQ597483	Salloum-Asfar et al., 2021	Blood: plasma							-1.69	-3.24	0.021
piR-hsa-1849	DQ571526	Salloum-Asfar et al., 2021	Blood: plasma							-1.74	-3.34	0.021
piR-hsa-32158	-	Salloum-Asfar et al., 2021	Blood: plasma							-1.88	-3.7	0.0028
piR-hsa-23209	DQ592931	Salloum-Asfar et al., 2021	Blood: plasma							-1.99	-3.97	0.0014
piR-hsa-32182	-	Salloum-Asfar et al., 2021	Blood: plasma							-1.99	-3.98	0.0013
piR-hsa-32167	-	Salloum-Asfar et al., 2021	Blood: plasma							-2.08	-4.24	0.00067
piR-hsa-32159	-	Salloum-Asfar et al., 2021	Blood: plasma							-2.09	-4.27	0.00077
RNY4P36	HGNC: 50884	Salloum-Asfar et al., 2021	Blood: plasma							-1.46	-2.74	0.0472
RNY4P6	HGNC: 34055	Salloum-Asfar et al., 2021	Blood: plasma							-1.8	-3.49	0.0163
RNY4	HGNC: 10244	Salloum-Asfar et al., 2021	Blood: plasma							-1.86	-3.65	0.00988
RNY4P25	HGNC: 42475	Salloum-Asfar et al., 2021	Blood: plasma							-1.89	-3.72	0.00983
RNY4P18	HGNC: 34068	Salloum-Asfar et al., 2021	Blood: plasma							-1.92	-3.79	0.00603
SNORD3C	HGNC: 33191	Salloum-Asfar et al., 2021	Blood: plasma	3.58	11.98	0.000366
SNORD69	HGNC: 32730	Salloum-Asfar et al., 2021	Blood: plasma	3.45	10.96	0.0113
SNORD51	HGNC: 10201	Salloum-Asfar et al., 2021	Blood: plasma	3.41	10.65	0.00595
SNORD10	HGNC: 32706	Salloum-Asfar et al., 2021	Blood: plasma	3.19	9.14	0.00116
SNORD22	HGNC: 10145	Salloum-Asfar et al., 2021	Blood: plasma	3.14	8.85	0.026
SNORD24	HGNC: 10146	Salloum-Asfar et al., 2021	Blood: plasma	2.88	7.37	0.0315
SNORD102	HGNC: 10099	Salloum-Asfar et al., 2021	Blood: plasma	2.31	4.96	0.00883
SNORD3A	HGNC: 33189	Salloum-Asfar et al., 2021	Blood: plasma	2.15	4.45	0.0275
SNORD26	HGNC: 10148	Salloum-Asfar et al., 2021	Blood: plasma	2.07	4.19	0.0217
SNORA63B	HGNC: 52230	Salloum-Asfar et al., 2021	Blood: plasma							-1.52	-2.87	0.047
SNORD65	HGNC: 32726	Salloum-Asfar et al., 2021	Blood: plasma							-1.65	-3.15	0.0331
SNORA51	HGNC: 10201	Salloum-Asfar et al., 2021	Blood: plasma							-1.73	-3.32	0.029
SNORD57	HGNC: 10207	Salloum-Asfar et al., 2021	Blood: plasma							-2.67	-6.38	0.000623
				Control population are first degree relatives
				log2 ratio	P value					log2 ratio	P value
miR-182-AS	MIMAT0000259 (182-5p) or MIMAT0000260 (182-3p)	Sarachana et al., 2010 Microarray	Lymphoblastoid cell lines							-1.54	0.00144
miR-136	MIMAT0000448 (135-5p) or MIMAT0004606 (136-3p)	Sarachana et al., 2010 Microarray	Lymphoblastoid cell lines							-1.5	0.00228
miR-518a	MIMAT00002863 (518a-3p) or MIMAT0005457 (518a-5p)	Sarachana et al., 2010 Microarray	Lymphoblastoid cell lines							-1.45	0.00352
miR-153-1	MIMAT0000439 (153-3p)	Sarachana et al., 2010 Microarray	Lymphoblastoid cell lines							-1.41	0.00507
miR-520b	MIMAT0037325 (520b-5p) or MIMAT0002843 (520b-3p)	Sarachana et al., 2010 Microarray	Lymphoblastoid cell lines							-1.38	0.00671
miR-455	MIMAT0003150 (455-5p)	Sarachana et al., 2010 Microarray	Lymphoblastoid cell lines							-1.3	0.0125
miR-326	MIMAT0000756	Sarachana et al., 2010 Microarray	Lymphoblastoid cell lines							-1.24	0.0195
miR-199b	MIMAT0000263 (199b-5p)	Sarachana et al., 2010 Microarray	Lymphoblastoid cell lines							-1.23	0.0196
miR-211	MIMAT0000268 (211-5p)	Sarachana et al., 2010 Microarray	Lymphoblastoid cell lines							-1.23	0.0204
miR-132	MIMAT0004594 (132-5p)	Sarachana et al., 2010 Microarray	Lymphoblastoid cell lines							-1.22	0.022
miR-495	MIMAT0002817 (495-3p)	Sarachana et al., 2010 Microarray	Lymphoblastoid cell lines							-1.2	0.0243
miR-16-2	MIMAT00004518 (16-2-3p)	Sarachana et al., 2010 Microarray	Lymphoblastoid cell lines							-1.19	0.0254
miR-190	MIMAT0000458 (190a-5p)	Sarachana et al., 2010 Microarray	Lymphoblastoid cell lines							-1.18	0.0269
miR-219	MIMAT0000276 (219a-5p)	Sarachana et al., 2010 Microarray	Lymphoblastoid cell lines							-1.17	0.0298
miR-148b	MIMAT0004699 (148b-5p) or MIMAT0000759 (148b-3p)	Sarachana et al., 2010 Microarray	Lymphoblastoid cell lines							-1.16	0.0301
miR-189	-	Sarachana et al., 2010 Microarray	Lymphoblastoid cell lines							-1.16	0.0306
miR-133b	MIMAT0000770	Sarachana et al., 2010 Microarray	Lymphoblastoid cell lines							-1.13	0.0359
miR-106b	MIMAT0000680 (106b-5p) or MIMAT0004672 (106b-3p)	Sarachana et al., 2010 Microarray	Lymphoblastoid cell lines							-1.11	0.0411
miR-367	MIMAT0004686 (367-5p) or MIMAT0000719 (367-3p)	Sarachana et al., 2010 Microarray	Lymphoblastoid cell lines							-1.1	0.0421
miR-139	MIMAT0000250	Sarachana et al., 2010 Microarray	Lymphoblastoid cell lines							-1.1	0.0432
miR-185	MIMAT000455 (185-5p) or MIMAT0004611 (185-3p)	Sarachana et al., 2010 Microarray	Lymphoblastoid cell lines	1.44	0.00404
miR-103	MIMAT0000101 (103a-3p)	Sarachana et al., 2010 Microarray	Lymphoblastoid cell lines	1.31	0.012
miR-107	MIMAT0000104	Sarachana et al., 2010 Microarray	Lymphoblastoid cell lines	1.26	0.0168
miR-29b	MIMAT0000100 (29b-3p)	Sarachana et al., 2010 Microarray	Lymphoblastoid cell lines	1.24	0.0188
miR-194	MIMAT0000460 (194-5p)	Sarachana et al., 2010 Microarray	Lymphoblastoid cell lines	1.22	0.0211
miR-524	MIMAT0002849 (524-5p) or MIMAT0002850 (524-3p)	Sarachana et al., 2010 Microarray	Lymphoblastoid cell lines	1.22	0.0221
miR-191	MIMAT0000440 (191-5p) or MIMAT0001618 (191-3p)	Sarachana et al., 2010 Microarray	Lymphoblastoid cell lines	1.21	0.0223
miR-376a-AS	MIMAT0003386 (376a-5p) or MIMAT0000729 (376a-3p) or MIMAT0022928 (376a-2-5p)	Sarachana et al., 2010 Microarray	Lymphoblastoid cell lines	1.19	0.0253
miR-451	MIMAT0001631	Sarachana et al., 2010 Microarray	Lymphoblastoid cell lines	1.19	0.0264
miR-23b	MIMAT0004587 (23b-5p) or MIMAT0000418 (23b-3p)	Sarachana et al., 2010 Microarray	Lymphoblastoid cell lines	1.17	0.0295
miR-195	MIMAT0000461 (195-5p) or MIMAT0004615 (195-3p)	Sarachana et al., 2010 Microarray	Lymphoblastoid cell lines	1.16	0.0302
miR23b	MIMAT0004587 (23b-5p) or MIMAT0000418 (23b-3p)	Sarachana et al., 2010 Microarray	Lymphoblastoid cell lines	1.16	0.0303
miR-342	MIMAT0000753	Sarachana et al., 2010 Microarray	Lymphoblastoid cell lines	1.15	0.0324
miR-23a	MIMAT0004496 (23a-5p) or MIMAT0000078 (23a-3p)	Sarachana et al., 2010 Microarray	Lymphoblastoid cell lines	1.14	0.0336
miR-186	MIMAT0000456 (186-5p) or MIMAT0004612 (186-3p)	Sarachana et al., 2010 Microarray	Lymphoblastoid cell lines	1.14	0.0343
miR-25	MIMAT0004498 (25-5p) or MIMAT0000081 (25-3p)	Sarachana et al., 2010 Microarray	Lymphoblastoid cell lines	1.14	0.0355
miR-519c	MIMAT0002831 (519c-5p) or MIMAT0002832 (519c-3p)	Sarachana et al., 2010 Microarray	Lymphoblastoid cell lines	1.13	0.0371
miR-346	MIMAT0000773	Sarachana et al., 2010 Microarray	Lymphoblastoid cell lines	1.12	0.038
miR-205	MIMAT0000266 (205-5p) or MIMAT0009197 (205-3p)	Sarachana et al., 2010 Microarray	Lymphoblastoid cell lines	1.12	0.038
miR-30c	MIMAT0000244 (30c-5p)	Sarachana et al., 2010 Microarray	Lymphoblastoid cell lines	1.11	0.0398
miR-93	MIMAT0000093 (93-5p) or MIMAT0004509 (93-3p)	Sarachana et al., 2010 Microarray	Lymphoblastoid cell lines	1.1	0.0418
miR-186	MIMAT0000456 (186-5p) or MIMAT0004612 (186-3p)	Sarachana et al., 2010 Microarray	Lymphoblastoid cell lines	1.08	0.0467
miR-106b	MIMAT0000680 (106b-5p) or MIMAT0004672 (106b-3p)	Sarachana et al., 2010 Microarray	Lymphoblastoid cell lines	1.08	0.0486
miR-219-5p	-	Sarachana et al., 2010 qPCR	Lymphoblastoid cell lines	Not tabulated
miR-139-5p	MIMAT0000250	Sarachana et al., 2010 qPCR	Lymphoblastoid cell lines	Not tabulated
miR-29b	MIMAT0000100 (29b-3p)	Sarachana et al., 2010 qPCR	Lymphoblastoid cell lines	Not tabulated
miR-103	MIMAT0000101 (103a-3p)	Sarachana et al., 2010 qPCR	Lymphoblastoid cell lines	Not tabulated
				P value	-2 log (prob)					P value	-2 log (prob)
miR-7-5p	MIMAT0000252	Sehovic et al., 2020	Saliva	0.0172	3.739 (0.053)
miR-23a-3p	MIMAT0000078	Sehovic et al., 2020	Saliva							0.0001	5.406 (0.020)
miR-32-5p	MIMAT0000090	Sehovic et al., 2020	Saliva							0.0001	7.363 (0.007)
miR-628-5p	MIMAT0004809	Sehovic et al., 2020	Saliva							0.0005	1.890 (0.169)
miR-140-3p	MIMAT0004597	Sehovic et al., 2020	Saliva							0.0053	2.013 (0.156)
miR-191-5p	MIMAT0000440	Sehovic et al., 2020	Saliva						(likelyhood)-2 log (prob) 0.018 (0.892)
miR-27a-3p	MIMAT0000084	Sehovic et al., 2020	Saliva						(likelyhood)-2 log (prob) 2.189 (0.139)
miR-28-5p	MIMAT0000085	Sehovic et al., 2020	Saliva						(likelyhood)-2 log (prob) 1.340 (0.247)
miR-30e-5p	MIMAT0000692	Sehovic et al., 2020	Saliva						(likelyhood)-2 log (prob) 0.509 (0.476)
miR-127-3p	MIMAT0000446	Sehovic et al., 2020	Saliva						(likelyhood)-2 log (prob) 0.341 (0.559)
miR-218-5p	MIMAT0000275	Sehovic et al., 2020	Saliva						(likelyhood)-2 log (prob) 2.968 (0.085)
miR-335-3p	MIMAT0004703	Sehovic et al., 2020	Saliva						(likelyhood)-2 log (prob) 0.089 (0.765)
miR-3529-3p	MIMAT0022741	Sehovic et al., 2020	Saliva						(likelyhood)-2 log (prob) 0.0112 (0.738)
miR-2467-5p	MIMAT0019952	Sehovic et al., 2020	Saliva						(likelyhood)-2 log (prob) 0.125 (0.723)
miR-122-3p	MIMAT0004590	Sell et al., 2020 - re-analysis of GSE67979 (Huang et al., 2015).	Whole blood							Decreased expression
miR-4270	MIMAT0016900	Sell et al., 2020 - re-analysis of GSE67979 (Huang et al., 2015).	Whole blood	Increased expression
miR-4430	MIMAT0018945	Sell et al., 2020 - re-analysis of GSE67979 (Huang et al., 2015).	Whole blood	Increased expression
miR-4697-5p	MIMAT0019791	Sell et al., 2020 - re-analysis of GSE67979 (Huang et al., 2015).	Whole blood							Decreased expression
miR-5091	MIMAT0021083	Sell et al., 2020 - re-analysis of GSE67979 (Huang et al., 2015).	Whole blood							Decreased expression
					Av. Fold Change	Raw P value	Adj P value
miR-199b-5p	MIMAT0000263	Seno et al., 2011	Lymphoblastoid cell lines	Significantly Increased expression in 13/24 sib pairs	1.81	2.51e-05	0.018
miR-548o	MIMAT0005919 (548o-3p)	Seno et al., 2011	Lymphoblastoid cell lines	Significantly Increased expression in 15/24	1.84	0.000667	0.0421
miR-577	MIMAT0003242	Seno et al., 2011	Lymphoblastoid cell lines	Significantly Increased expression in 12/24	1.51	0.00282	0.0699
miR-486-3p	MIMAT0004762	Seno et al., 2011	Lymphoblastoid cell lines	Significantly Increased expression in 12/24	1.59	0.0106	0.115
miR-455-3p	MIMAT0004784	Seno et al., 2011	Lymphoblastoid cell lines	Significantly Increased expression in 13/24	1.66	0.0161	0.133
miR-388-3p	-	Seno et al., 2011	Lymphoblastoid cell lines	Significantly Increased expression in 12/24	1.21	0.0173	0.136
miR-199a-5p	MIMAT0000231	Seno et al., 2011	Lymphoblastoid cell lines	Significantly Increased expression in 12/24	1.96	0.0229	0.152
miR-650	MIMAT0003320	Seno et al., 2011	Lymphoblastoid cell lines	Significantly Increased expression in 12/24	1.13	0.0324	0.181
miR-486-5p	MIMAT0002177	Seno et al., 2011	Lymphoblastoid cell lines	Significantly Increased expression in 12/24	1.42	0.0329	0.181
miR-125b	-	Seno et al., 2011	Lymphoblastoid cell lines	Increased expression in 13/24	1.37	0.0585	0.215
miR-10a	MIMAT0000253 (10a-5p) or MIMAT0004555 (10a-3p)	Seno et al., 2011	Lymphoblastoid cell lines	Increased expression in 12/24	1.37	0.153	0.323
miR-196a	-	Seno et al., 2011	Lymphoblastoid cell lines	Increased expression in 12/24	1.36	0.407	0.461
miRNA bioinformatic mapping based on differential gene expression of mRNA in ASD		Shen et al., 2020
See Andre 2015		Stamova et al., 2015	Post-mortem superior temporal gyrus and primary auditory cortex	STS v PAC and age only
					FC						FC
miR-23a	MIMAT0000078 (23a-3p) or MIMAT0004496 (23a-5p)	Talebizadeh et al., 2008	Lymphoblastoid cell lines	Significantly Increased expression in 5/6 autism/control pairs (p<0.0003)	1.7 2.8 1.6 1.4 -1.3 1.9
miR-23b	MIMAT0000418 (23b-3p) or MIMAT0004587 (23b-5p)	Talebizadeh et al., 2008	Lymphoblastoid cell lines	Significantly Increased expression in 5/6 autism/control pairs (p<0.0003)	2.3 3.7 1.9 1.6 -1.4 1.9
miR-132	MIMAT0004594 (132-5p) or MIMAT0000426 (132-3p)	Talebizadeh et al., 2008	Lymphoblastoid cell lines	Significantly Increased expression in 6/6 autism/control pairs (p<0.0003)	2.0 9.3 4.1 2.6 3.7 2.1
miR-146a	MIMAT0000449 (146a-5p) or MIMAT0004608 (146a-3p)	Talebizadeh et al., 2008	Lymphoblastoid cell lines	Significantly Increased expression in 4/6 autism/control pairs (p<0.0003)	1.4 3.4 1.3 -2.2
miR-146b	MIMAT0002809 (146b-5p) or MIMAT0004766 (146b-3p)	Talebizadeh et al., 2008	Lymphoblastoid cell lines	Significantly Increased expression in 5/6 autism/control pairs (p<0.0003)	2.6 16.9 2.7 1.2 2.9 -1.2
miR-663	MIMAT0003326 (663a)	Talebizadeh et al., 2008	Lymphoblastoid cell lines	Significantly Increased expression in 5/6 autism/control pairs (p<0.0003)	1.7 6.5 1.6 2.6 -1.4 1.6
miR-92(a1-a2)	MIMAT0004507 (92a-1-5p) or MIMAT0004508 (92a-2-5p)	Talebizadeh et al., 2008	Lymphoblastoid cell lines							Significantly Decreased expression in 4/6 autism/control pairs (p<0.0003)	-1.2 -1.3 -1.3 -1.3 1.2 1.3
miR-320	-	Talebizadeh et al., 2008	Lymphoblastoid cell lines							Significantly Decreased expression in 4/6 autism/control pairs (p<0.0003)	-1.2 -1.4 -1.5 -1.2 2.0 1.9
miR-363	MIMAT0003385 (363-5p) or MIMAT 0000707 (363-3p)	Talebizadeh et al., 2008	Lymphoblastoid cell lines							Significantly Decreased expression in 5/6 autism/control pairs (p<0.0003)	-2.1 -44.1 -73.2 -22.5 5.8 -9.5
				P value						P value
miR-34c-5p	MIMAT0000686	Vaccaro et al., 2018	Peripheral blood	0.0068
miR-92a-2-5p	MIMAT0004508	Vaccaro et al., 2018	Peripheral blood	0.0026
miR-145-5p	MIMAT0000437	Vaccaro et al., 2018	Peripheral blood	0.0099
miR-199a-5p	MIMAT0000231	Vaccaro et al., 2018	Peripheral blood	0.047
miR-27a-3p	MIMAT0004501	Vaccaro et al., 2018	Peripheral blood							0.0001
miR-19-b-1-5p	MIMAT0004491	Vaccaro et al., 2018	Peripheral blood							0.0184
miR-193a-5p	MIMAT0004614	Vaccaro et al., 2018	Peripheral blood							0.001
miR-25-3p	MIMAT0000081	Vaccaro et al., 2018	Peripheral blood						Nil significant
miR-29b-2-5p	MIMAT0004515	Vaccaro et al., 2018	Peripheral blood						Nil significant
miR-31-5p	MIMAT0000089	Vaccaro et al., 2018	Peripheral blood						Nil significant
miR-34a-5p	MIMAT0000255	Vaccaro et al., 2018	Peripheral blood						Nil significant
miR-99a-5p	MIMAT0000097	Vaccaro et al., 2018	Peripheral blood						Nil significant
miR-125a-5p	MIMAT0000443	Vaccaro et al., 2018	Peripheral blood						Nil significant
miR-125b-1-3p	MIMAT0004592	Vaccaro et al., 2018	Peripheral blood						Nil significant
miR-125b-2-3p	MIMAT0004603	Vaccaro et al., 2018	Peripheral blood						Nil significant
miR-181b-5p	MIMAT0000257	Vaccaro et al., 2018	Peripheral blood						Nil significant
miR-191-5p	MIMAT0000440	Vaccaro et al., 2018	Peripheral blood						Nil significant
miR-193b-3p	MIMAT0002819	Vaccaro et al., 2018	Peripheral blood						Nil significant
miR-198	MIMAT0000228	Vaccaro et al., 2018	Peripheral blood						Nil significant
miR-210-3p	MIMAT0000267	Vaccaro et al., 2018	Peripheral blood						Nil significant
miR-214-3p	MIMAT0000271	Vaccaro et al., 2018	Peripheral blood						Nil significant
miR-221-3p	MIMAT0000278	Vaccaro et al., 2018	Peripheral blood						Nil significant
miR-222-3p	MIMAT0000279	Vaccaro et al., 2018	Peripheral blood						Nil significant
miR-339-5p	MIMAT0000264	Vaccaro et al., 2018	Peripheral blood						Nil significant
miR-370-3p	MIMAT0003235	Vaccaro et al., 2018	Peripheral blood						Nil significant
										Fold Change	P value
let-7b-3p	MIMAT0004482	Vachev et al., 2013	Peripheral blood							log (2) -1.05	0.01
let-7d-3p	MIMAT0004484	Vachev et al., 2013	Peripheral blood							log (2) -0.72	0.038
				DD Ct	P value					DD Ct	P value
miR-101-3p	MIMAT0000099	Vasu et al., 2014	Blood serum	1.43	0.003
miR-106b-5p	MIMAT0000680	Vasu et al., 2014	Blood serum	1.3	0.008
miR-130a-3p	MIMAT0000425	Vasu et al., 2014	Blood serum	2.35	1.89e-09
miR-195-5p	MIMAT0000461	Vasu et al., 2014	Blood serum	1.43	0.0016
miR-19b-3p	MIMAT0000074	Vasu et al., 2014	Blood serum	1.87	6.88e-09
miR-27a-3p	MIMAT0000084	Vasu et al., 2014	Blood serum	Increased expression in preliminary screening though not confirmed with qPCR
miR-151a-3p	MIMAT0000757	Vasu et al., 2014	Blood serum							-2.01	8.29e-06
miR-181b-5p	MIMAT0000257	Vasu et al., 2014	Blood serum							-3.39	1.04e-10
miR-320a	MIMAT0000510	Vasu et al., 2014	Blood serum							-2.47	5.02e-12
miR-328	MIMAT0000752	Vasu et al., 2014	Blood serum							-2.28	4.33e-06
miR-443	MIMAT0001627	Vasu et al., 2014	Blood serum							-2.33	0.0001
miR-489	MIMAT0002805	Vasu et al., 2014	Blood serum							-2.1	1.25e-06
miR-572	MIMAT0003237	Vasu et al., 2014	Blood serum							-2.47	2.66e-08
miR-663a	MIMAT0003326	Vasu et al., 2014	Blood serum							-2.06	2e-05
				Fold Change	P value	Q value				Fold Change	P value	Q value
SNORA74A	HGNC: 10119	Wright et al., 2017	Post-mortem dorsolateral prefrontal							log2FC -0.70821428	P = 2.73E-07	q = 0.00187958
SNORA53	HGNC: 32646	Wright et al., 2017	Post-mortem dorsolateral prefrontal							log2FC -1.01161539	P = 2.89E-07	q = 0.00187958
SNORD17	HGNC: 32713	Wright et al., 2017	Post-mortem dorsolateral prefrontal							log2FC -0.90936559	P = 3.58E-06	q = 0.01551146
TUBE1	HGNC: 20775	Wright et al., 2017	Post-mortem dorsolateral prefrontal	log2FC 0.17589556	7.26e-06	0.02362
SNORA54	HGNC: 32647	Wright et al., 2017	Post-mortem dorsolateral prefrontal	log2FC 0.84162063	9.45e-06	0.0245863
SNORA74B	HGNC: 232660	Wright et al., 2017	Post-mortem dorsolateral prefrontal							log2FC -0.46092362	1.46e-05	0.0317218
SNORD114-23	HGNC: 3301	Wright et al., 2017	Post-mortem dorsolateral prefrontal							Significantly Decreased expression (log2FC -0.544441108 p = 2.93E-05 q = 0.04769492)
				Beta.diagnosis (log2(Fold Change) ASD vs. CTL)	SE.diagnosis	Pval.diagnosis	FDR-adjusted Pval.diagnosis	Mean RPM		Beta.diagnosis (log2(Fold Change) ASD vs. CTL)	SE.diagnosis	Pval.diagnosis	FDR-adjusted Pval.diagnosis	Mean RPM
let-7g-3p	MIMAT0004584	Wu et al., 2016	Post-mortem Frontal + temporal cortex	0.400771	0.0917478	6e-05	0.0032264	11.6172
miR-107	MIMAT0000104	Wu et al., 2016	Post-mortem Frontal + temporal cortex	0.280419	0.0914484	0.00343332	0.0434684	2630.75
miR-10a-5p	MIMAT0000253	Wu et al., 2016	Post-mortem Frontal + temporal cortex	0.497132	0.16434	0.00385792	0.0464946	178.392
miR-1277-3p	MIMAT0005933	Wu et al., 2016	Post-mortem Frontal + temporal cortex	0.376256	0.11854	0.00252527	0.0367742	1.63385
miR-129-2-3p	MIMAT0004605	Wu et al., 2016	Post-mortem Frontal + temporal cortex	0.277828	0.0870903	0.00241116	0.0366392	50.6793
miR-130b-5p	MIMAT0004680	Wu et al., 2016	Post-mortem Frontal + temporal cortex	0.423281	0.112693	0.000437368	0.0124642	4.84105
miR-148a-3p	MIMAT0000243	Wu et al., 2016	Post-mortem Frontal + temporal cortex	0.293508	0.0791027	0.000504398	0.0133701	1314.58
miR-155-5p	MIMAT0000686	Wu et al., 2016	Post-mortem Frontal + temporal cortex	0.462655	0.127666	0.000659575	0.0154618	35.7833
miR-18b-5p	MIMAT0001412	Wu et al., 2016	Post-mortem Frontal + temporal cortex	0.507508	0.119195	8.66e-05	0.00403728	3.11432
miR-204-3p	MIMAT0022693	Wu et al., 2016	Post-mortem Frontal + temporal cortex							-0.428651	0.139986	0.00347557	0.0434684	2.21508
miR-20b-5p	MIMAT0001413	Wu et al., 2016	Post-mortem Frontal + temporal cortex	0.343491	0.103445	0.00164779	0.027424	17.3338
miR-21-3p	MIMAT0004494	Wu et al., 2016	Post-mortem Frontal + temporal cortex	0.572077	0.162883	0.000928454	0.0186596	158.027
miR-218-2-3p	MIMAT0004566	Wu et al., 2016	Post-mortem Frontal + temporal cortex	0.383158	0.114053	0.00146844	0.0256611	1.62416
miR-221-3p	MIMAT0000278	Wu et al., 2016	Post-mortem Frontal + temporal cortex	0.343101	0.0780132	5.43e-05	0.00316326	2385.63
miR-223-3p	MIMAT0000280	Wu et al., 2016	Post-mortem Frontal + temporal cortex	0.489159	0.104174	1.98e-05	0.00153628	70.2497
miR-2277-5p	MIMAT0017352	Wu et al., 2016	Post-mortem Frontal + temporal cortex	0.467949	0.112305	0.000116961	0.00510972	16.56
miR-23a-3p	MIMAT0000078	Wu et al., 2016	Post-mortem Frontal + temporal cortex	0.24969	0.0648228	0.000323277	0.00992501	279.59
miR-335-3p	MIMAT0004703	Wu et al., 2016	Post-mortem Frontal + temporal cortex	0.257717	0.0706121	0.000609071	0.015205	47.7166
miR-363-3p	MIMAT0000707	Wu et al., 2016	Post-mortem Frontal + temporal cortex	0.21262	0.0687829	0.00320079	0.0434684	483.129
miR-3687	MIMAT0018115	Wu et al., 2016	Post-mortem Frontal + temporal cortex							-1.53364	0.272015	7.13e-07	0.000148636	11.9172
miR-3938	MIMAT0018353	Wu et al., 2016	Post-mortem Frontal + temporal cortex	0.546857	0.128136	8.38e-05	0.00403728	2.3118
miR-424-5p	MIMAT0001341	Wu et al., 2016	Post-mortem Frontal + temporal cortex	0.315244	0.094161	0.00151958	0.0259069	35.4472
miR-424-3p	MIMAT0001341	Wu et al., 2016	Post-mortem Frontal + temporal cortex	0.569176	0.119089	1.48e-05	0.00129539	5.8548
miR-425-3p	MIMAT0001343	Wu et al., 2016	Post-mortem Frontal + temporal cortex	0.275467	0.0772637	0.000789769	0.017808	28.0535
miR-449b-5p	MIMAT0003320	Wu et al., 2016	Post-mortem Frontal + temporal cortex	0.338792	0.104721	0.0021159	0.0336139	0.42262
miR-450b-5p	MIMAT0004909	Wu et al., 2016	Post-mortem Frontal + temporal cortex	0.345889	0.112539	0.00336511	0.0434684	6.47266
miR-484	MIMAT0002174	Wu et al., 2016	Post-mortem Frontal + temporal cortex	0.297945	0.084882	0.000934316	0.0186596	41.7527
miR-491-5p	MIMAT0002807	Wu et al., 2016	Post-mortem Frontal + temporal cortex							-0.42937	0.115955	0.00051644	0.0133701	6.26801
miR-5096	MIMAT0020603	Wu et al., 2016	Post-mortem Frontal + temporal cortex							-0.803747	0.221908	0.000663597	0.0154618	3.57785
miR-619-5p	MIMAT0026622	Wu et al., 2016	Post-mortem Frontal + temporal cortex							-0.821002	0.199558	0.00013897	0.00571413	3.33468
miR-629-5p	MIMAT0004810	Wu et al., 2016	Post-mortem Frontal + temporal cortex	0.467619	0.146161	0.00234777	0.0364687	7.57918
miR-651-5p	MIMAT0003321	Wu et al., 2016	Post-mortem Frontal + temporal cortex	0.30509	0.0979651	0.00299732	0.0419025	4.37996
miR-708-5p	MIMAT0004926	Wu et al., 2016	Post-mortem Frontal + temporal cortex	0.249419	0.0609745	0.000150066	0.00582755	366.501
miR-766-3p	MIMAT0003888	Wu et al., 2016	Post-mortem Frontal + temporal cortex	0.303734	0.0992142	0.00348245	0.0434684	20.0692
miR-874-3p	MIMAT0004911	Wu et al., 2016	Post-mortem Frontal + temporal cortex	0.332449	0.104602	0.00249525	0.0367742	500.903
miR-887-3p	MIMAT0004951	Wu et al., 2016	Post-mortem Frontal + temporal cortex	0.248923	0.0821714	0.00381159	0.0464946	158.399
miR-940	MIMAT0004983	Wu et al., 2016	Post-mortem Frontal + temporal cortex	0.578888	0.165453	0.000966944	0.0187748	1.5689
can_1002-m	-	Wu et al., 2016	Post-mortem Frontal + temporal cortex							-1.30147	0.272224	1.47e-05	0.00129539	24.661
can_1155-m	-	Wu et al., 2016	Post-mortem Frontal + temporal cortex							-0.895592	0.225731	0.000223465	0.00822115	4.45164
can_1727-m	-	Wu et al., 2016	Post-mortem Frontal + temporal cortex							-2.01418	0.386454	3.27e-06	0.000456731	351.017
can_2071-m	-	Wu et al., 2016	Post-mortem Frontal + temporal cortex							-1.69844	0.275228	1.03e-07	7.22e-05	53.8924
can_2434-m	-	Wu et al., 2016	Post-mortem Frontal + temporal cortex							-0.855196	0.241942	0.000867004	0.0185175	7.30353
can_257-m	-	Wu et al., 2016	Post-mortem Frontal + temporal cortex	0.358803	0.115105	0.00297254	0.0419025	4.5443
can_270-m	-	Wu et al., 2016	Post-mortem Frontal + temporal cortex	0.473676	0.121242	0.000271392	0.00946052	4.67101
can_575-m	-	Wu et al., 2016	Post-mortem Frontal + temporal cortex							-1.40614	0.251581	8.51e-07	0.000148636	300.299
can_74-m	-	Wu et al., 2016	Post-mortem Frontal + temporal cortex							-1.07674	0.234346	2.79e-05	0.00195258	4.9253
chr2_4541-m	-	Wu et al., 2016	Post-mortem Frontal + temporal cortex	0.444146	0.115402	0.000326574	0.00992501	4.51437
chr5_13097-m	-	Wu et al., 2016	Post-mortem Frontal + temporal cortex	0.29927	0.0867438	0.00112028	0.0211642	38036.3
chr5_14497-s	-	Wu et al., 2016	Post-mortem Frontal + temporal cortex	0.383158	0.114053	0.00146844	0.0256611	1.62416
chr9_24118-m	-	Wu et al., 2016	Post-mortem Frontal + temporal cortex	0.280323	0.0861243	0.00199793	0.0324779	180.599
chrX_20124-m	-	Wu et al., 2016	Post-mortem Frontal + temporal cortex	0.326325	0.0870205	0.000445788	0.0124642	1667.17
P1-can676-m	-	Wu et al., 2016	Post-mortem Frontal + temporal cortex							-0.341358	0.111404	0.00345536	0.0434684	3.2826
P1-can888-m	-	Wu et al., 2016	Post-mortem Frontal + temporal cortex							-0.697596	0.197508	0.000874218	0.0185175	3.21622
P1-can914-m	-	Wu et al., 2016	Post-mortem Frontal + temporal cortex	0.488937	0.125614	0.000284222	0.00946052	4.67101
P2-can246-m	-	Wu et al., 2016	Post-mortem Frontal + temporal cortex	0.391034	0.114317	0.00122375	0.0225106	5.24264
P5-can399-m	-	Wu et al., 2016	Post-mortem Frontal + temporal cortex							-1.10562	0.185765	2.29e-07	8.02e-05	44.1081
P7-can8443-m	-	Wu et al., 2016	Post-mortem Frontal + temporal cortex							-1.3562	0.282186	1.35e-05	0.00129539	11.4996
P9-can627-m	-	Wu et al., 2016	Post-mortem Frontal + temporal cortex							-1.028	0.228927	3.98e-05	0.00252756	5.06964
				Fold Change	P value					Fold Change	P value
miR-557	MIMAT0003221	Yu et al., 2018 qPCR	Blood: serum		p<0.05
miR-486-3p	MIMAT0004762	Yu et al., 2018 qPCR	Blood: serum		p<0.05
miR-197-3p	MIMAT0000227	Yu et al., 2018 qPCR	Blood: serum						No significant difference
miR-140-3p	MIMAT0004597	Yu et al., 2018 qPCR	Blood: serum						No significant difference
				Fold Change	P value					Fold Change	P value
miR-106b-5p	MIMAT0000680	Yu et al., 2018 Microarray	Blood: serum	30.887	<0.001
miR-1185-1-3p	MIMAT0022838	Yu et al., 2018 Microarray	Blood: serum	5.199	0.009
miR-1249-5p	MIMAT0032029	Yu et al., 2018 Microarray	Blood: serum	3.848	<0.001
miR-140-3p	MIMAT0004597	Yu et al., 2018 Microarray	Blood: serum	3.218	0.001
miR-1471	MIMAT0007349	Yu et al., 2018 Microarray	Blood: serum	4.111	<0.001
miR-188-5p	MIMAT0000457	Yu et al., 2018 Microarray	Blood: serum	10.465	0.047
miR-19a-3p	MIMAT0000073	Yu et al., 2018 Microarray	Blood: serum	24.671	<0.001
miR-24-3p	MIMAT0000080	Yu et al., 2018 Microarray	Blood: serum	32.712	<0.001
miR-296-5p	MIMAT0000690	Yu et al., 2018 Microarray	Blood: serum	3.563	0.003
miR-30d-5p	MIMAT0000245	Yu et al., 2018 Microarray	Blood: serum	4.219	<0.001
miR-3141	MIMAT0015010	Yu et al., 2018 Microarray	Blood: serum	27.132	<0.001
miR-3196	MIMAT0015080	Yu et al., 2018 Microarray	Blood: serum	32.889	<0.001
miR-342-3p	MIMAT0000753	Yu et al., 2018 Microarray	Blood: serum	3.239	<0.001
miR-3648	MIMAT0018068	Yu et al., 2018 Microarray	Blood: serum	8.327	0.025
miR-3667-5p	MIMAT0018089	Yu et al., 2018 Microarray	Blood: serum	5.559	0.005
miR-3945	MIMAT0018361	Yu et al., 2018 Microarray	Blood: serum	4.042	<0.001
miR-4429	MIMAT0018944	Yu et al., 2018 Microarray	Blood: serum	3.631	<0.001
miR-4472	MIMAT0018999	Yu et al., 2018 Microarray	Blood: serum	4.791	0.029
miR-4532	MIMAT0019071	Yu et al., 2018 Microarray	Blood: serum	8.9	0.04
miR-4655-3p	MIMAT0019722	Yu et al., 2018 Microarray	Blood: serum	4.279	<0.001
miR-4728-5p	MIMAT0019849	Yu et al., 2018 Microarray	Blood: serum	7.374	0.041
miR-4745-5p	MIMAT0019878	Yu et al., 2018 Microarray	Blood: serum	8.397	0.027
miR-4778-5p	MIMAT0019936	Yu et al., 2018 Microarray	Blood: serum	19.008	<0.001
miR-4800-5p	MIMAT0019978	Yu et al., 2018 Microarray	Blood: serum	22.557	<0.001
miR-5006-5p	MIMAT0021033	Yu et al., 2018 Microarray	Blood: serum	14.393	<0.001
miR-5195-3p	MIMAT0021127	Yu et al., 2018 Microarray	Blood: serum	22.6	0.002
miR-5585-3p	MIMAT0022286	Yu et al., 2018 Microarray	Blood: serum	18.361	<0.001
miR-6090	MIMAT0023715	Yu et al., 2018 Microarray	Blood: serum	11.087	0.042
miR-6752-3p	MIMAT0027405	Yu et al., 2018 Microarray	Blood: serum	2.77	<0.001
miR-6768-5p	MIMAT0027436	Yu et al., 2018 Microarray	Blood: serum	3.772	<0.001
miR-6785-5p	MIMAT0027470	Yu et al., 2018 Microarray	Blood: serum	25.604	0.002
miR-6785-3p	MIMAT0027471	Yu et al., 2018 Microarray	Blood: serum							33.192	0.025
miR-6819-3p	MIMAT0027539	Yu et al., 2018 Microarray	Blood: serum							10.871	0.016
miR-6802-5p	MIMAT0027504	Yu et al., 2018 Microarray	Blood: serum	3.568	0.001
miR-6808-5p	MIMAT0027516	Yu et al., 2018 Microarray	Blood: serum	2.733	<0.001
miR-6829-5p	MIMAT0027558	Yu et al., 2018 Microarray	Blood: serum	8.749	0.023
miR-6865-5p	MIMAT0027630	Yu et al., 2018 Microarray	Blood: serum	2.688	<0.001
miR-486-3p	MIMAT0004762	Yu et al., 2018 Microarray	Blood: serum	2.566	0.001
miR-5100	MIMAT0022259	Yu et al., 2018 Microarray	Blood: serum	14.423	0.009
miR-557	MIMAT0003221	Yu et al., 2018 Microarray	Blood: serum	3.978	<0.001
miR-6086	MIMAT0023711	Yu et al., 2018 Microarray	Blood: serum	4.833	0.026
miR-197-3p	MIMAT0000227	Yu et al., 2018 Microarray	Blood: serum	12.146	0.007
				Relative expression versus control group	P value
miR-106a	MIMAT0000103 (106a-5p) or MIMAT0004517 (106a-3p)	Zamil et al., 2020	Blood: serum	17.82 versus 2.42	< 0.01
Diagnostic score according to signature formula of 9 snRNA		Zhou et al., 2019	Peripheral blood
RNU1-16P	HGNC: 39890	Zhou 2019 (also present in Cheng et al., 2020 model - same research group)	Peripheral blood
RNU6-1031P	HGNC: 47994	Zhou et al., 2019	Peripheral blood
RNU6-258P	HGNC: 47221	Zhou 2019 (also present in Cheng et al., 2020 model - same research group)	Peripheral blood
RNU6-335P	HGNC: 47298	Zhou et al., 2019	Peripheral blood
RNU6-485P	HGNC: 47448	Zhou 2019 (also present in Cheng et al., 2020 model - same research group)	Peripheral blood
RNU6-549P	HGNC: 47512	Zhou 2019 (also present in Cheng et al., 2020 model - same research group)	Peripheral blood
RNU6-98P	HGNC: 47061	Zhou et al., 2019	Peripheral blood
RNU6ATAC26P	HGNC: 46925	Zhou et al., 2019	Peripheral blood
RNVU1-15	HGNC: 48320	Zhou 2019 (also present in Cheng et al., 2020 model - same research group)	Peripheral blood
Key
Hicks Carpenter 2020	TD	Typical development
	DD	Developmental delay
Jyonouchi 2017	TMM	Trimmed mean of M values
Kichukova 2017	RQ	Relative Quantification
Nakata 2019	FDR	False Discovery Rate
Nguyen 2016	WRS	Wilcoxen Rank Sum
Stamova 2015	STG	Superior Temporal Gyrus
	PAC	Primary Auditory Cortex
Wright 2017	Q Value	Multiple Testing Corrected Significance Value
Wu 2016	ASD	Autism Spectrum Disorder
	CTL	Control
	SE	Standard Error
	FDR	False Discovery Rate
